# Supplementary material for: Allopolyploid speciation and ongoing backcrossing between diploid progenitor and tetraploid progeny lineages in the Achillea millefolium species complex: analyses of single-copy nuclear genes and genomic AFLP
Source: BMC Evol Biol. 2010 Apr 13;10:100. doi: 10.1186/1471-2148-10-100 (PMC2873412; doi:10.1186/1471-2148-10-100)
Supplement: Additional file 4 — A list of sequences obtained by this study and those deleted for the final data analyses. In this list, we highlight the sequences deleted during our final data analyses. These sequences might contain PCR artefacts, e.g., PCR-mediated recombination which is inevitable when sequencing nuclear genes from genomes where two partially homologous templates exist. We further briefly discuss the methods to avoid such artefact in experiments and to identify PCR-recombinant sequences in data analysis. [file 1471-2148-10-100-S4.XLS]

## Sheet: pgic
Additional file 4 A list of sequences obtained by this study and those deleted during our final data analyses. The deleted sequences (marked in red) are suspected containing PCR-recombination or other errors. Such PCR-recombination is likely when sequencing nuclear genes from genomes where two partially homologous templates exist even under optimized PCR conditions, e.g., good quality of DNA, pro…
Since no software can accurately detect chimera in a big data set with closely related sequences, we identify possible recombinant sequences mainly by making majority-rule consensus sequences: we first construct an initial phylogentic tree (sequences with recombination usually form some grades between any two major clades), and then go back to the aligned data set to check if the sequences on suc…
Reamplificaiton and/or direct sequencing using allele- or homeolog-specific primers would be preferable in principle for identifying PCR errors. Design of species specific primers is however difficult, because even the diverged sequences of the studied two diploid parental lineages do not contain enough variable sites for specific primers.
	ncpGS		PgiC
seq. No.	original sequences obtained	sequences used for final analyses	original sequences obtained	sequences used for final analyses
1	>asp_BZ_2_1	>asp_BZ_2_1	>asp_BZ_2_1	>asp_BZ_2_1
2	>asp_BZ_2_2	>asp_BZ_2_2	>asp_BZ_2_3	>asp_BZ_2_3
3	>asp_BZ_2_3	>asp_BZ_2_3	>asp_BZ_2_5	>asp_BZ_2_5
4	>asp_BZ_3_3	>asp_BZ_3_3	>asp_BZ_3_1	>asp_BZ_3_2
5	>asp_BZ_3_4	>asp_BZ_3_4	>asp_BZ_3_2	>asp_BZ_3_4
6	>asp_BZ_3_5	>asp_BZ_3_5	>asp_BZ_3_4	>asp_BZ_6_10
7	>asp_BZ_6_1	>asp_BZ_6_1	>asp_BZ_6_1	>asp_BZ_6_2
8	>asp_BZ_6_2	>asp_BZ_6_2	>asp_BZ_6_10	>asp_BZ_6_3
9	>asp_BZ_6_3	>asp_BZ_6_3	>asp_BZ_6_11	>asp_BZ_6_6
10	>asp_NS2_11_1	>asp_NS2_11_1	>asp_BZ_6_12	>asp_BZ_6_7
11	>asp_NS2_11_2	>asp_NS2_11_2	>asp_BZ_6_13	>asp_BZ_6_8
12	>asp_NS2_11_3	>asp_NS2_11_3	>asp_BZ_6_2	>asp_BZ_6_9
13	>asp_NS2_6_1	>asp_NS2_6_1	>asp_BZ_6_3	>asp_NS2_11_6
14	>asp_NS2_6_2	>asp_NS2_6_2	>asp_BZ_6_6	>asp_NS2_11_7
15	>asp_NS2_6_3	>asp_NS2_6_3	>asp_BZ_6_7	>asp_NS2_11_8
16	>asp_NS2_7_7	>asp_NS2_7_7	>asp_BZ_6_8	>asp_NS2_6_10
17	>asp_NS2_7_8	>asp_NS2_7_8	>asp_BZ_6_9	>asp_NS2_6_11
18	>asp_NS2_7_9	>asp_NS2_7_9	>asp_NS_2_6_1(repeated_1)	>asp_NS2_6_2
19	>asp_Ta_3_2	>asp_Ta_3_2	>asp_NS_2_6_10	>asp_NS2_6_6
20	>asp_Ta_3_3	>asp_Ta_3_3	>asp_NS_2_6_11	>asp_NS2_6_7
21	>asp_Ta_3_6	>asp_Ta_3_6	>asp_NS_2_6_12	>asp_NS2_6_9
22	>asp_Ta_3_7	>asp_Ta_3_7	>asp_NS_2_6_6	>asp_NS2_7_3
23	>asp_Ta_3_8	>asp_Ta_3_8	>asp_NS_2_6_7	>asp_NS2_7_4
24	>asp_Ta_4_2	>asp_Ta_4_2	>asp_NS_2_6_7(repeated_1)	>asp_NS2_7_5
25	>asp_Ta_4_6	>asp_Ta_4_6	>asp_NS_2_6_9	>asp_Ta_3_1
26	>asp_Ta_4_7	>asp_Ta_4_7	>asp_NS2_11_6	>asp_Ta_3_2
27	>asp_Ta_4_8	>asp_Ta_4_8	>asp_NS2_11_7	>asp_Ta_4_1
28	>asp_Ta_9_2	>asp_Ta_9_2	>asp_NS2_11_8	>asp_Ta_4_2
29	>asp_Ta_9_3	>asp_Ta_9_3	>asp_NS2_6_1	>asp_Ta_4_3
30	>asp_Ta_9_5	>asp_Ta_9_5	>asp_NS2_6_2	>asp_Ta_9_1
31	>asp_Ta_9_6	>asp_Ta_9_6	>asp_NS2_6_3	>asp_Ta_9_2
32	>asp_x_col_NS2_1_10	>asp_x_col_NS2_1_10	>asp_NS2_7_3	>asp_Ta_9_3
33	>asp_x_col_NS2_1_8	>asp_x_col_NS2_1_8	>asp_NS2_7_4	>asp_x_col_NS2_1_1
34	>asp_x_col_NS2_1_9	>asp_x_col_NS2_1_9	>asp_NS2_7_5	>asp_x_col_NS2_1_2
35	>asp_x_col_NS2_2_1	>asp_x_col_NS2_2_1	>asp_Ta_3_1	>asp_x_col_NS2_1_3
36	>asp_x_col_NS2_2_2	>asp_x_col_NS2_2_2	>asp_Ta_3_2	>asp_x_col_NS2_1_4
37	>asp_x_col_NS2_2_3	>asp_x_col_NS2_2_3	>asp_Ta_3_5	>asp_x_col_NS2_1_5
38	>asp_x_col_NS2_2c	>asp_x_col_NS2_2c	>asp_Ta_4_1	>asp_x_col_NS2_2_1
39	>asp_x_col_NS2_2g	>asp_x_col_NS2_2g	>asp_Ta_4_2	>asp_x_col_NS2_2_2
40	>asp_x_col_NS2_2l	>asp_x_col_NS2_2l	>asp_Ta_4_3	>asp_x_col_NS2_2_3
41	>col_KWC_1_1	>col_KWC_1_1	>asp_Ta_4_4	>asp_x_col_NS2_2_4
42	>col_KWC_1_2	>col_KWC_1_2	>asp_Ta_9_1	>asp_x_col_NS2_2_5
43	>col_KWC_1_3	>col_KWC_1_3	>asp_Ta_9_2	>col_KWC_1_2
44	>col_KWC_1_5	>col_KWC_1_5	>asp_Ta_9_3	>col_KWC_1_4
45	>col_KWC_1a	>col_KWC_1a	>asp_x_col_NS2_1_1	>col_KWC_1_5
46	>col_KWC_1c	>col_KWC_1c	>asp_x_col_NS2_1_2	>col_KWC_1_6
47	>col_KWC_1g	>col_KWC_1g	>asp_x_col_NS2_1_3	>col_KWC_1_7
48	>col_KWC_1j	>col_KWC_1j	>asp_x_col_NS2_1_4	>col_KWC_3_1
49	>col_KWC_1l	>col_KWC_1l	>asp_x_col_NS2_1_5	>col_KWC_3_2
50	>col_KWC_3_4	>col_KWC_3_4	>asp_x_col_NS2_2_1	>col_KWC_3_3
51	>col_KWC_3_5	>col_KWC_3_5	>asp_x_col_NS2_2_2	>col_KWC_3_5
52	>col_KWC_3_7	>col_KWC_3_7	>asp_x_col_NS2_2_3	>col_KWC_3_6
53	>col_KWC_3_8	>col_KWC_3_8	>asp_x_col_NS2_2_4	>col_KWC_4_1
54	>col_KWC_3_9	>col_KWC_3_9	>asp_x_col_NS2_2_5	>col_KWC_4_2
55	>col_KWC_4_10	>col_KWC_4_10	>col_KWC_1_2	>col_KWC_4_4
56	>col_KWC_4_6	>col_KWC_4_6	>col_KWC_1_4	>col_KWC_4_9
57	>col_KWC_4_7	>col_KWC_4_7	>col_KWC_1_5	>col_KWC_5_1
58	>col_KWC_4_9	>col_KWC_4_9	>col_KWC_1_6	>col_KWC_5_2
59	>col_KWC_5_5	>col_KWC_5_5	>col_KWC_1_7	>col_KWC_5_3
60	>col_KWC_5_6	>col_KWC_5_6	>col_KWC_3_1	>col_KWC_5_4
61	>col_KWC_5_7	>col_KWC_5_7	>col_KWC_3_2	>col_KWC_5_5
62	>col_KWC_5_8	>col_KWC_5_8	>col_KWC_3_3	>col_M3_1_1
63	>col_KWC_5_9	>col_KWC_5_9	>col_KWC_3_5	>col_M3_1_2
64	>col_M3_1_10	>col_M3_1_10	>col_KWC_3_6	>col_M3_1_3
65	>col_M3_1_2	>col_M3_1_2	>col_KWC_4_1	>col_M3_1_4
66	>col_M3_1_3	>col_M3_1_3	>col_KWC_4_2	>col_M3_1_5
67	>col_M3_1_9	>col_M3_1_9	>col_KWC_4_4	>col_M3_3_1
68	>col_M3_3_2	>col_M3_1c	>col_KWC_4_9	>col_M3_3_2
69	>col_M3_3_3	>col_M3_1d	>col_KWC_5_1	>col_M3_3_3
70	>col_M3_3_4	>col_M3_1e	>col_KWC_5_2	>col_M3_3_5
71	>col_M3_3_5	>col_M3_1f	>col_KWC_5_3	>col_M3_4_1
72	>col_M3_3_6	>col_M3_1k	>col_KWC_5_4	>col_M3_4_2
73	>col_M3_4_10	>col_M3_3_2	>col_KWC_5_5	>col_M3_4_3
74	>col_M3_4_11	>col_M3_3_3	>col_M3_1_1	>col_M3_4_6
75	>col_M3_4_12	>col_M3_3_4	>col_M3_1_2	>col_M3_4_7
76	>col_M3_4_8	>col_M3_3_5	>col_M3_1_3	>col_M3_5_1
77	>col_M3_4_9	>col_M3_3_6	>col_M3_1_4	>col_M3_5_2
78	>col_M3_5_2	>col_M3_4_10	>col_M3_1_5	>col_M3_5_3
79	>col_M3_5_5	>col_M3_4_11	>col_M3_3_1	>col_M3_5_4
80	>col_M3_5_6	>col_M3_4_12	>col_M3_3_2	>col_M3_5_5
81	>col_M3_5_7	>col_M3_4_8	>col_M3_3_3	>col_M3_7_3
82	>col_M3_7_2	>col_M3_4_9	>col_M3_3_5	>col_M3_7_4
83	>col_M3_7_3	>col_M3_5_2	>col_M3_4_1	>col_M3_7_5
84	>col_M3_7_4	>col_M3_5_5	>col_M3_4_2	>col_M3_7_6
85	>col_M3_7_5	>col_M3_5_6	>col_M3_4_3	>col_M3_7_8
86	>col_M3_7_6	>col_M3_5_7	>col_M3_4_6	>col_M3_9_2
87	>col_M3_9_10	>col_M3_5a	>col_M3_4_7	>col_M3_9_3
88	>col_M3_9_11	>col_M3_5c	>col_M3_5_1	>col_M3_9_5
89	>col_M3_9_6	>col_M3_5e	>col_M3_5_2	>col_M3_9_8
90	>col_M3_9_7	>col_M3_5i	>col_M3_5_3	>col_SG_1_1
91	>col_M3_9_8	>col_M3_5j	>col_M3_5_4	>col_SG_1_2
92	>col_SG_1_1	>col_M3_7_2	>col_M3_5_5	>col_SG_1_4
93	>col_SG_1_2	>col_M3_7_3	>col_M3_7_3	>col_SG_1_5
94	>col_SG_1_3	>col_M3_7_4	>col_M3_7_4	>col_SG_1_6
95	>col_SG_1_4	>col_M3_7_5	>col_M3_7_5	>col_SG_4_1
96	>col_SG_1_5	>col_M3_7_6	>col_M3_7_6	>col_SG_4_4
97	>col_SG_2_5	>col_M3_9_10	>col_M3_7_8	>col_SG_4_5
98	>col_SG_2_6	>col_M3_9_11	>col_M3_9_2	>col_SG_4_6
99	>col_SG_2_7	>col_M3_9_6	>col_M3_9_3	>col_SG_4_7
100	>col_SG_2_8	>col_M3_9_7	>col_M3_9_4	>col_SG_6_1
101	>col_SG_2_9	>col_M3_9_8	>col_M3_9_5	>col_SG_6_2
102	>col_SG_4_10	>col_SG_1_1	>col_M3_9_8	>col_SG_6_3
103	>col_SG_4_12	>col_SG_1_2	>col_SG_1_1	>col_SG_6_4
104	>col_SG_4_4	>col_SG_1_3	>col_SG_1_2	>col_SG_6_6
105	>col_SG_4_5	>col_SG_1_4	>col_SG_1_4	>lig_8_1
106	>col_SG_4_6	>col_SG_1_5	>col_SG_1_5	>lig_8_2
107	>col_SG_6_10	>col_SG_2_5	>col_SG_1_6	>lig_8_3
108	>col_SG_6_11	>col_SG_2_6	>col_SG_4_1	>mixA_R1_10_1
109	>col_SG_6_6	>col_SG_2_7	>col_SG_4_4	>mixA_R1_10_2
110	>col_SG_6_7	>col_SG_2_8	>col_SG_4_5	>mixA_R1_10_3
111	>col_SG_6_9	>col_SG_2_9	>col_SG_4_6	>mixA_R1_10_4
112	>lig_8_1	>col_SG_4_10	>col_SG_4_7	>mixA_R1_11_2
113	>lig_8_2	>col_SG_4_12	>col_SG_6_1	>mixA_R1_11_3
114	>lig_8_3	>col_SG_4_4	>col_SG_6_2	>mixA_R1_11_4
115	>mixA_R1_10_1	>col_SG_4_5	>col_SG_6_3	>mixA_R1_11_5
116	>mixA_R1_10_2	>col_SG_4_6	>col_SG_6_4	>mixA_R1_11_6
117	>mixA_R1_10_3	>col_SG_6_10	>col_SG_6_6	>mixA_R1_12_1
118	>mixA_R1_10_4	>col_SG_6_11	>lig_8_1	>mixA_R1_12_4
119	>mixA_R1_11_3	>col_SG_6_6	>lig_8_2	>mixA_R1_12_5
120	>mixA_R1_11_4	>col_SG_6_7	>lig_8_3	>mixA_R1_12_6
121	>mixA_R1_11_5	>col_SG_6_9	>mixA_R1_10_1	>mixA_R1_12_8
122	>mixA_R1_11_6	>lig_8_1	>mixA_R1_10_2	>mixA_R1_13_1
123	>mixA_R1_11_7	>lig_8_2	>mixA_R1_10_3	>mixA_R1_13_3
124	>mixA_R1_12_10	>lig_8_3	>mixA_R1_10_4	>mixA_R1_13_4
125	>mixA_R1_12_11	>mixA_R1_10_1	>mixA_R1_11_2	>mixA_R1_13_5
126	>mixA_R1_12_7	>mixA_R1_10_2	>mixA_R1_11_3	>mixA_R1_7_1
127	>mixA_R1_12_8	>mixA_R1_10_3	>mixA_R1_11_4	>mixA_R1_7_2
128	>mixA_R1_12_9	>mixA_R1_10_4	>mixA_R1_11_5	>mixA_R1_7_3
129	>mixA_R1_13_1	>mixA_R1_11_3	>mixA_R1_11_6	>mixA_R1_7_4
130	>mixA_R1_13_10	>mixA_R1_11_4	>mixA_R1_12_1	>mixA_R1_7_7
131	>mixA_R1_13_2	>mixA_R1_11_5	>mixA_R1_12_4	>mixA_R1_7_8
132	>mixA_R1_13_6	>mixA_R1_11_6	>mixA_R1_12_5	>mixA_R2_1_3
133	>mixA_R1_13_8	>mixA_R1_11_7	>mixA_R1_12_6	>mixA_R2_1_4
134	>mixA_R1_13b	>mixA_R1_12_10	>mixA_R1_12_8	>mixA_R2_1_5
135	>mixA_R1_13f	>mixA_R1_12_11	>mixA_R1_13_1	>mixA_R2_1_6
136	>mixA_R1_7_5	>mixA_R1_12_7	>mixA_R1_13_3	>mixA_R2_14_10
137	>mixA_R1_7_6	>mixA_R1_12_8	>mixA_R1_13_4	>mixA_R2_14_6
138	>mixA_R1_7_7	>mixA_R1_12_9	>mixA_R1_13_5	>mixA_R2_14_7
139	>mixA_R1_7_8	>mixA_R1_13_1	>mixA_R1_13_6	>mixA_R2_14_8
140	>mixA_R1_7_9	>mixA_R1_13_10	>mixA_R1_7_1	>mixA_R2_14_9
141	>mixA_R2_1_1	>mixA_R1_13_2	>mixA_R1_7_14	>mixA_R2_2_1
142	>mixA_R2_1_11	>mixA_R1_13_6	>mixA_R1_7_15	>mixA_R2_2_10
143	>mixA_R2_1_2	>mixA_R1_13_8	>mixA_R1_7_16	>mixA_R2_2_11
144	>mixA_R2_1_7	>mixA_R1_13b	>mixA_R1_7_17	>mixA_R2_2_3
145	>mixA_R2_1_9	>mixA_R1_13f	>mixA_R1_7_2	>mixA_R2_2_4
146	>mixA_R2_14_1	>mixA_R1_7_5	>mixA_R1_7_3	>mixA_R2_2_5
147	>mixA_R2_14_2	>mixA_R1_7_6	>mixA_R1_7_4_old	>mixA_R2_2_6
148	>mixA_R2_14_3	>mixA_R1_7_7	>mixA_R1_7_4	>mixA_R2_2_9
149	>mixA_R2_14_4	>mixA_R1_7_8	>mixA_R1_7_5	>mixA_R2_4_1
150	>mixA_R2_14_5	>mixA_R1_7_9	>mixA_R1_7_6	>mixA_R2_4_2
151	>mixA_R2_2_10	>mixA_R2_1_1	>mixA_R1_7_7	>mixA_R2_4_3
152	>mixA_R2_2_12	>mixA_R2_1_11	>mixA_R1_7_8	>mixA_R2_4_5
153	>mixA_R2_2_2	>mixA_R2_1_2	>mixA_R2_1_3	>mixA_R2_4_6
154	>mixA_R2_2_3	>mixA_R2_1_7	>mixA_R2_1_4	>mixA_R2_8_1
155	>mixA_R2_2_8	>mixA_R2_1_9	>mixA_R2_1_5	>mixA_R2_8_2
156	>mixA_R2_4_1	>mixA_R2_14_1	>mixA_R2_1_6	>mixA_R2_8_3
157	>mixA_R2_4_12	>mixA_R2_14_2	>mixA_R2_1_7	>mixA_R2_8_4
158	>mixA_R2_4_7	>mixA_R2_14_3	>mixA_R2_14_10	>mixA_R2_8_5
159	>mixA_R2_4_9	>mixA_R2_14_4	>mixA_R2_14_6	>mixA_R2_9_1
160	>mixA_R2_8_10	>mixA_R2_14_5	>mixA_R2_14_7	>mixA_R2_9_4
161	>mixA_R2_8_13	>mixA_R2_2_10	>mixA_R2_14_8	>mixA_R2_9_5
162	>mixA_R2_8_2	>mixA_R2_2_12	>mixA_R2_14_9	>mixA_R2_9_6
163	>mixA_R2_8_5	>mixA_R2_2_2	>mixA_R2_2_1	>mixA_R2_9_7
164	>mixA_R2_8_6	>mixA_R2_2_3	>mixA_R2_2_10	>mixS_M1_1_1
165	>mixA_R2_8_7	>mixA_R2_2_8	>mixA_R2_2_11	>mixS_M1_1_2
166	>mixA_R2_9_3	>mixA_R2_4_1	>mixA_R2_2_12	>mixS_M1_1_3
167	>mixA_R2_9_4	>mixA_R2_4_12	>mixA_R2_2_15	>mixS_M1_1_4
168	>mixA_R2_9_5	>mixA_R2_4_7	>mixA_R2_2_3	>mixS_M1_1_5
169	>mixA_R2_9_6	>mixA_R2_4_9	>mixA_R2_2_4	>mixS_M1_2_1
170	>mixA_R2_9_7	>mixA_R2_8_10	>mixA_R2_2_4(old)	>mixS_M1_2_2
171	>mixS_M1_1_1	>mixA_R2_8_13	>mixA_R2_2_5	>mixS_M1_2_3
172	>mixS_M1_1_11	>mixA_R2_8_2	>mixA_R2_2_5(old)	>mixS_M1_2_4
173	>mixS_M1_1_12	>mixA_R2_8_5	>mixA_R2_2_6	>mixS_M1_2_6
174	>mixS_M1_1_13	>mixA_R2_8_6	>mixA_R2_2_6(repeated_1)	>mixS_M1_3_3
175	>mixS_M1_1_14	>mixA_R2_8_7	>mixA_R2_2_9	>mixS_M1_3_5
176	>mixS_M1_1_2	>mixA_R2_9_3	>mixA_R2_4_1	>mixS_M1_3_6
177	>mixS_M1_1_3	>mixA_R2_9_4	>mixA_R2_4_2	>mixS_M1_7_11
178	>mixS_M1_1_4	>mixA_R2_9_5	>mixA_R2_4_3	>mixS_M1_7_12
179	>mixS_M1_1_5	>mixA_R2_9_6	>mixA_R2_4_5	>mixS_M1_7_2
180	>mixS_M1_1_6	>mixA_R2_9_7	>mixA_R2_4_6	>mixS_M1_7_5
181	>mixS_M1_1_7	>mixS_M1_1_1	>mixA_R2_8_1	>mixS_M1_7_6
182	>mixS_M1_1_8	>MixS_M1_1_11	>mixA_R2_8_2	>mixS_M1_8_1
183	>mixS_M1_1_9	>MixS_M1_1_12	>mixA_R2_8_3	>mixS_M1_8_3
184	>mixS_M1_1b	>MixS_M1_1_13	>mixA_R2_8_4	>mixS_M1_8_4
185	>mixS_M1_1c	>mixS_M1_1_3	>mixA_R2_8_5	>mixS_M1_8_5
186	>mixS_M1_1e	>mixS_M1_1_4	>mixA_R2_9_1	>mixS_M1_8_6
187	>mixS_M1_1p	>MixS_M1_1_7	>mixA_R2_9_4	>mixS_M2_3_1
188	>mixS_M1_1s	>MixS_M1_1_8	>mixA_R2_9_5	>mixS_M2_3_2
189	>mixS_M1_2_10	>MixS_M1_1_9	>mixA_R2_9_6	>mixS_M2_4_1
190	>mixS_M1_2_6	>mixS_M1_1b	>mixA_R2_9_7	>mixS_M2_4_2
191	>mixS_M1_2_7	>mixS_M1_1c	>mixS_M1_1_1	>mixS_M2_4_4
192	>mixS_M1_2_8	>mixS_M1_1e	>mixS_M1_1_2	>mixS_M2_4_5
193	>mixS_M1_2_9	>mixS_M1_1p	>mixS_M1_1_3	>mixS_M2_4_6
194	>mixS_M1_2a	>mixS_M1_1s	>mixS_M1_1_4	>mixS_M2_5_10
195	>mixS_M1_2b	>mixS_M1_2_10	>mixS_M1_1_5	>mixS_M2_5_3
196	>mixS_M1_2t	>mixS_M1_2_6	>mixS_M1_2_1	>mixS_M2_5_4
197	>mixS_M1_3_1	>mixS_M1_2_7	>mixS_M1_2_2	>mixS_M2_5_7
198	>mixS_M1_3_2	>mixS_M1_2_8	>mixS_M1_2_3	>mixS_M2_6_10
199	>mixS_M1_3_3	>mixS_M1_2_9	>mixS_M1_2_4	>mixS_M2_6_2
200	>mixS_M1_3_4	>mixS_M1_2a	>mixS_M1_2_6	>mixS_M2_6_5
201	>mixS_M1_3_6	>mixS_M1_2b	>mixS_M1_3_1	>mixS_M2_6_8
202	>mixS_M1_7_1	>mixS_M1_2t	>mixS_M1_3_2	>mixS_M2_6_9
203	>mixS_M1_7_2	>mixS_M1_3_1	>mixS_M1_3_3	>mixS_M2_7_1
204	>mixS_M1_7_3	>mixS_M1_3_2	>mixS_M1_3_5	>mixS_M2_7_2
205	>mixS_M1_7_4	>mixS_M1_3_3	>mixS_M1_3_6	>mixS_M2_7_3
206	>mixS_M1_7_5	>mixS_M1_3_4	>mixS_M1_7_11	>mixS_M2_7_4
207	>mixS_M1_7b	>mixS_M1_3_6	>mixS_M1_7_12	>mixS_M2_7_5
208	>mixS_M1_7c	>mixS_M1_7_1	>mixS_M1_7_2	>set_GR_1
209	>mixS_M1_7d	>mixS_M1_7_2	>mixS_M1_7_5	>set_GR_2
210	>mixS_M1_7f	>mixS_M1_7_3	>mixS_M1_7_6	>set_GR_3
211	>mixS_M1_7k	>mixS_M1_7_4	>mixS_M1_8_1	>set_K4_1_2
212	>mixS_M1_8_10	>mixS_M1_7_5	>mixS_M1_8_3	>set_K4_1_3
213	>mixS_M1_8_11	>mixS_M1_7b	>mixS_M1_8_4	>set_K4_1_5
214	>mixS_M1_8_12	>mixS_M1_7c	>mixS_M1_8_5	>set_K4_2_1
215	>mixS_M1_8_8	>mixS_M1_7d	>mixS_M1_8_6	>set_K4_2_3
216	>mixS_M1_8_9	>mixS_M1_7f	>mixS_M2_3_1	>set_K4_2_4
217	>mixS_M1_8b	>mixS_M1_7k	>mixS_M2_3_2	>set_K4_3_3
218	>mixS_M1_8d	>mixS_M1_8_10	>mixS_M2_3_3	>set_K4_3_4
219	>mixS_M1_8g	>mixS_M1_8_11	>mixS_M2_3_5	>set_K4_3_5
220	>mixS_M1_8i	>mixS_M1_8_12	>mixS_M2_4_1	>set_NS1_4_5
221	>mixS_M1_8j	>mixS_M1_8_8	>mixS_M2_4_2	>set_NS1_4_6
222	>mixS_M1_8k	>mixS_M1_8_9	>mixS_M2_4_4	>set_NS1_4_7
223	>mixS_M2_3_10	>mixS_M1_8b	>mixS_M2_4_5	>set_NS1_7_1
224	>mixS_M2_3_11	>mixS_M1_8d	>mixS_M2_4_6	>set_NS1_7_2
225	>mixS_M2_3_6	>mixS_M1_8g	>mixS_M2_5_10	>set_NS1_7_3
226	>mixS_M2_3_7	>mixS_M1_8i	>mixS_M2_5_3	>set_SeAA_10_1
227	>mixS_M2_3_9	>mixS_M1_8j	>mixS_M2_5_4	>set_SeAA_10_3
228	>mixS_M2_3a	>mixS_M1_8k	>mixS_M2_5_7	>set_SeAA_10_6
229	>mixS_M2_3d	>mixS_M2_3_10	>mixS_M2_6_10	>set_SeAA_7_4
230	>mixS_M2_3g	>mixS_M2_3_11	>mixS_M2_6_2	>set_seAA_7_6
231	>mixS_M2_3h	>mixS_M2_3_6	>mixS_M2_6_5	>set_seAA_7_7
232	>mixS_M2_3i	>mixS_M2_3_7	>mixS_M2_6_8	>set_seAA_7_8
233	>mixS_M2_3j	>mixS_M2_3_9	>mixS_M2_6_9	>set_SeAA_8_1
234	>mixS_M2_3k	>mixS_M2_3a	>mixS_M2_7_1	>set_SeAA_8_2
235	>mixS_M2_3m	>mixS_M2_3d	>mixS_M2_7_2	>set_SeAA_8_3
236	>mixS_M2_3n	>mixS_M2_3g	>mixS_M2_7_3	>set_x_col_NS1_10_2
237	>mixS_M2_3o	>mixS_M2_3h	>mixS_M2_7_4	>set_x_col_NS1_10_5
238	>mixS_M2_4_3	>mixS_M2_3i	>mixS_M2_7_5	>set_x_col_NS1_10_8
239	>mixS_M2_4_4	>mixS_M2_3j	>set_GR_1	>set_x_col_NS1_10_9
240	>mixS_M2_4_5	>mixS_M2_3k	>set_GR_2	>set_x_col_NS1_10c_1
241	>mixS_M2_4_6	>mixS_M2_3m	>set_GR_3	>set_x_col_NS1_10c_3
242	>mixS_M2_4_7	>mixS_M2_3n	>set_k4_1_1	>set_x_col_NS1_10c_5
243	>mixS_M2_4b	>mixS_M2_3o	>set_K4_1_2	>set_x_col_NS1_10c_7
244	>mixS_M2_4c	>mixS_M2_4_3	>set_K4_1_3	>set_x_col_NS1_10c_8
245	>mixS_M2_4f	>mixS_M2_4_4	>set_K4_1_4	>set_x_col_NS1_11_1
246	>mixS_M2_5_1	>mixS_M2_4_5	>set_K4_1_5	>set_x_col_NS1_11_2
247	>mixS_M2_5_2	>mixS_M2_4_6	>set_K4_2_1	>set_x_col_NS1_11_3
248	>mixS_M2_5_3	>mixS_M2_4_7	>set_K4_2_3	>set_x_col_NS1_11_4
249	>mixS_M2_5_4	>mixS_M2_4b	>set_K4_2_4	>set_x_col_NS1_11_5
250	>mixS_M2_5_5	>mixS_M2_4c	>set_K4_3_3	>set_x_col_NS1_9_3
251	>mixS_M2_5d	>mixS_M2_4f	>set_K4_3_4	>set_x_col_NS1_9_4
252	>mixS_M2_5i	>mixS_M2_5_1	>set_K4_3_5	>set_x_col_NS1_9_5
253	>mixS_M2_5q	>mixS_M2_5_2	>set_NS1_4_5
254	>mixS_M2_5t	>mixS_M2_5_3	>set_NS1_4_6
255	>mixS_M2_6_1	>mixS_M2_5_4	>set_NS1_4_7
256	>mixS_M2_6_2	>mixS_M2_5_5	>set_NS1_7_1
257	>mixS_M2_6_3	>mixS_M2_5d	>set_NS1_7_2
258	>mixS_M2_6_4	>mixS_M2_5i	>set_NS1_7_3
259	>mixS_M2_6_5	>mixS_M2_5q	>set_SeAA_10_1
260	>mixS_M2_6a	>mixS_M2_5t	>set_SeAA_10_3
261	>mixS_M2_7_4	>mixS_M2_6_1	>set_SeAA_10_6
262	>mixS_M2_7_5	>mixS_M2_6_2	>set_SeAA_7_4
263	>mixS_M2_7_6	>mixS_M2_6_3	>set_seAA_7_6
264	>mixS_M2_7_7	>mixS_M2_6_4	>set_seAA_7_7
265	>mixS_M2_7_8	>mixS_M2_6_5	>set_seAA_7_8
266	>mixS_M2_7a	>mixS_M2_6a	>set_SeAA_8_1
267	>mixS_M3_1c	>mixS_M2_7_4	>set_SeAA_8_2
268	>mixS_M3_1d	>mixS_M2_7_5	>set_SeAA_8_3
269	>mixS_M3_1e	>mixS_M2_7_6	>set_x_col_NS1_10_2
270	>mixS_M3_1f	>mixS_M2_7_7	>set_x_col_NS1_10_5
271	>mixS_M3_1k	>mixS_M2_7_8	>set_x_col_NS1_10_8
272	>mixS_M3_5a	>mixS_M2_7a	>set_x_col_NS1_10_9
273	>mixS_M3_5c	>set_GR_4	>set_x_col_NS1_10c_1
274	>mixS_M3_5e	>set_GR_5	>set_x_col_NS1_10c_3
275	>mixS_M3_5i	>set_GR_8	>set_x_col_NS1_10c_5
276	>mixS_M3_5j	>set_K4_1_6	>set_x_col_NS1_10c_7
277	>set_GR_4	>set_K4_1_7	>set_x_col_NS1_10c_8
278	>set_GR_5	>set_K4_2_6	>set_x_col_NS1_11_1
279	>set_GR_8	>set_K4_2_7	>set_x_col_NS1_11_2
280	>set_K4_1_6	>set_K4_2_8	>set_x_col_NS1_11_3
281	>set_K4_1_7	>set_K4_3_6	>set_x_col_NS1_11_4
282	>set_K4_1_8	>set_K4_3_7	>set_x_col_NS1_11_5
283	>set_K4_2_6	>set_K4_3_8	>set_x_col_NS1_9_3
284	>set_K4_2_7	>set_NS1_4_1	>set_x_col_NS1_9_4
285	>set_K4_2_8	>set_NS1_4_2	>set_x_col_NS1_9_5
286	>set_K4_3_6	>set_NS1_4_4
287	>set_K4_3_7	>set_NS1_4_6
288	>set_K4_3_8	>set_NS1_7_1
289	>set_NS1_4_1	>set_NS1_7_2
290	>set_NS1_4_2	>set_NS1_7_5
291	>set_NS1_4_4	>set_NS1_7_7
292	>set_NS1_4_6	>set_SeAA_10_2
293	>set_NS1_7_1	>set_SeAA_10_3
294	>set_NS1_7_2	>set_SeAA_10_4
295	>set_NS1_7_5	>set_SeAA_10_5
296	>set_NS1_7_7	>set_SeAA_7_1
297	>set_SeAA_10_2	>set_SeAA_7_2
298	>set_SeAA_10_3	>set_SeAA_7_3
299	>set_SeAA_10_4	>set_SeAA_8_2
300	>set_SeAA_10_5	>set_SeAA_8_4
301	>set_SeAA_7_1	>set_SeAA_8_6
302	>set_SeAA_7_2	>set_x_col_NS1_10_3
303	>set_SeAA_7_3	>set_x_col_NS1_10_4
304	>set_SeAA_8_2	>set_x_col_NS1_10_5
305	>set_SeAA_8_4	>set_x_col_NS1_10c_4
306	>set_SeAA_8_6	>set_x_col_NS1_10c_5
307	>set_x_col_NS1_10_3	>set_x_col_NS1_10c_7
308	>set_x_col_NS1_10_4	>set_x_col_NS1_10c_8
309	>set_x_col_NS1_10_5	>set_x_col_NS1_11_1
310	>set_x_col_NS1_10c_4	>set_x_col_NS1_11_2
311	>set_x_col_NS1_10c_5	>set_x_col_NS1_11_5
312	>set_x_col_NS1_10c_7	>set_x_col_NS1_11h
313	>set_x_col_NS1_10c_8	>set_x_col_NS1_11j
314	>set_x_col_NS1_11_1	>set_x_col_NS1_11p
315	>set_x_col_NS1_11_2	>set_x_col_NS1_11t
316	>set_x_col_NS1_11_5	>set_x_col_NS1_9_10
317	>set_x_col_NS1_11h	>set_x_col_NS1_9_11
318	>set_x_col_NS1_11j	>set_x_col_NS1_9_12
319	>set_x_col_NS1_11p	>set_x_col_NS1_9_2
320	>set_x_col_NS1_11t	>set_x_col_NS1_9_4
321	>set_x_col_NS1_9_1	>set_x_col_NS1_9_5
322	>set_x_col_NS1_9_10	>set_x_col_NS1_9_6
323	>set_x_col_NS1_9_11	>set_x_col_NS1_9_7
324	>set_x_col_NS1_9_12	>set_x_col_NS1_9_9
325	>set_x_col_NS1_9_2	>set_x_col_NS1_9e
326	>set_x_col_NS1_9_3	>set_x_col_NS1_9f
327	>set_x_col_NS1_9_4	>set_x_col_NS1_9i
328	>set_x_col_NS1_9_5
329	>set_x_col_NS1_9_6
330	>set_x_col_NS1_9_7
331	>set_x_col_NS1_9_9
332	>set_x_col_NS1_9e
333	>set_x_col_NS1_9f
334	>set_x_col_NS1_9i
